# Supplementary material for: Optimal Transport Distances to Characterize Electronic Excitations
Source: J Chem Theory Comput. 2024 Jun 14;20(13):5635–42. doi: 10.1021/acs.jctc.4c00289 (PMC11238536; doi:10.1021/acs.jctc.4c00289)
Supplement: Supplementary file 2 — ct4c00289_si_002.xlsx [file ct4c00289_si_002.xlsx]

## Sheet: Sheet 1 - si_data
Molecule	Functional	Excitation	Type	energy (exp)	energy (Peach et al)	energy (this work)	Lambda	Theta	Theta’	phiS	Theta' (densities)
dipeptide	pbe	n1 to pi2*	CT	8.07	4.61	4.61	0.205704	28.4662	1.35607	0.2022355714597300	3.02397
dipeptide	pbe	pi1 to pi2*	CT	7.18	5.16	5.16	0.417947	12.1486	0.719147	0.39592052835757600	1.08532
dipeptide	pbe	n1 to pi1*	L	5.62	5.35	5.35	0.559957	1.94851	0.063325	0.5490205574429210	0.196399
dipeptide	pbe	n2 to pi2*	L	5.79	5.67	5.67	0.443178	1.80404	0.136618	0.465552	0.204245
dipeptide	b3lyp	n1 to pi2*	CT	8.07	6.31	6.31	0.332897	16.7657	0.801493	0.29215467570195500	1.969
dipeptide	b3lyp	pi1 to pi2*	CT	7.18	6.15	6.15	0.459236	11.0318	0.646179	0.42823365467001900	0.896721
dipeptide	b3lyp	n1 to pi1*	L	5.62	5.55	5.55	0.472004	7.24524	0.315894	0.549516	0.208779
dipeptide	b3lyp	n2 to pi2*	L	5.79	5.77	5.77	0.424476	7.06717	0.363749	0.4741332247100370	0.177597
dipeptide	camb3lyp	n1 to pi2*	CT	8.07	7.84	7.84	0.286931	20.8977	0.973329	0.1571126432250730	3.5115
dipeptide	camb3lyp	pi1 to pi2*	CT	7.18	7	7	0.479582	9.81004	0.566004	0.45125398843638500	0.764689
dipeptide	camb3lyp	n1 to pi1*	L	5.62	5.68	5.68	0.486148	4.60968	0.183014	0.5460153103685660	0.247416
dipeptide	camb3lyp	n2 to pi2*	L	5.79	5.92	5.92	0.465382	4.16773	0.241615	0.46962760769098000	0.282042
betadipeptide	pbe	n1 to pi2*	CT	9.13	4.78	4.78	0.242631	40.5201	1.27123	not computed	not computed
betadipeptide	pbe	pi1 to pi2*	CT	7.99	5.32	5.32	0.364215	19.5392	0.803224	not computed	not computed
betadipeptide	pbe	n1 to pi1*	L	5.4	5.38	5.38	0.526478	4.43372	0.128529	not computed	not computed
betadipeptide	pbe	n2 to pi2*	L	5.1	5.41	5.41	0.559154	4.40917	0.167869	not computed	not computed
betadipeptide	b3lyp	n1 to pi2*	CT	9.13	7.26	7.26	0.268539	29.4608	0.690012	not computed	not computed
betadipeptide	b3lyp	pi1 to pi2*	CT	7.99	7.2	7.2	0.577253	6.56943	0.184341	not computed	not computed
betadipeptide	b3lyp	n1 to pi1*	L	5.4	5.66	5.66	0.530162	6.96879	0.278364	not computed	not computed
betadipeptide	b3lyp	n2 to pi2*	L	5.1	5.56	5.56	0.437937	13.6669	0.398336	not computed	not computed
betadipeptide	camb3lyp	n1 to pi2*	CT	9.13	8.38	8.38	0.303003	22.3824	0.656164	not computed	not computed
betadipeptide	camb3lyp	pi1 to pi2*	CT	7.99	8.01	8.01	0.53118	10.6505	0.382932	not computed	not computed
betadipeptide	camb3lyp	n1 to pi1*	L	5.4	5.67	5.67	0.443307	10.971	0.30645	not computed	not computed
betadipeptide	camb3lyp	n2 to pi2*	L	5.1	5.76	5.76	0.495482	8.75081	0.336656	not computed	not computed
tripeptide	pbe	pi1 to pi2*	CT	7.01	5.18	5.18	0.407481	14.4867	0.48586	0.3855852479739060	1.03249
tripeptide	pbe	pi2 to pi3*	CT	7.39	5.51	5.51	0.578771	8.24461	0.228437	0.3876228666287300	1.14053
tripeptide	pbe	pi1 to pi3*	CT	8.74	4.76	4.76	0.183868	60.185	1.30278	0.16929024570529600	4.11984
tripeptide	pbe	n1 to pi3*	CT	9.3	4.26	4.26	0.0651063	87.9468	1.66934	0.0667414	7.91539
tripeptide	pbe	n2 to pi3*	CT	8.33	5.16	5.16	0.323072	21.0458	0.757983	0.3373862541221040	1.4034
tripeptide	pbe	n1 to pi2*	CT	8.12	4.61	4.61	0.192883	32.9489	0.969002	0.19332538805402200	2.75139
tripeptide	pbe	n1 to pi1*	L	5.74	5.36	5.36	0.474197	2.16567	0.02972	0.4789541269869760	0.201918
tripeptide	pbe	n2 to pi2*	L	5.61	5.58	5.58	0.436568	1.78171	0.099424	0.47499164417935600	0.125342
tripeptide	pbe	n3 to pi3*	L	5.91	5.74	5.74	0.473436	2.08077	0.055924	0.5060135300432600	0.168362
tripeptide	b3lyp	pi1 to pi2*	CT	7.01	6.27	6.27	0.436793	20.546	0.549461	0.49556851963265500	0.936929
tripeptide	b3lyp	pi2 to pi3*	CT	7.39	6.6	6.6	0.52439	12.2764	0.314565	0.5131099074058200	1.07797
tripeptide	b3lyp	pi1 to pi3*	CT	8.74	6.06	6.06	0.275589	43.5856	1.00856	0.3564152509118130	1.51029
tripeptide	b3lyp	n1 to pi3*	CT	9.3	6.12	6.12	0.145259	64.735	1.29048	0.20756255599340900	3.52965
tripeptide	b3lyp	n2 to pi3*	CT	8.33	6.83	6.83	0.416189	9.14125	0.334029	0.2982109089236280	1.89256
tripeptide	b3lyp	n1 to pi2*	CT	8.12	6.33	6.33	0.240712	27.4991	0.700502	0.19129007989067400	3.24183
tripeptide	b3lyp	n1 to pi1*	L	5.74	5.57	5.57	0.375503	9.89467	0.241866	0.48237142234234500	0.240057
tripeptide	b3lyp	n2 to pi2*	L	5.61	5.74	5.74	0.335577	19.3889	0.48747	0.4832330315146090	0.151167
tripeptide	b3lyp	n3 to pi3*	L	5.91	5.88	5.88	0.440122	4.42945	0.15523	0.5134836300977440	0.149259
tripeptide	camb3lyp	pi1 to pi2*	CT	7.01	6.98	6.98	0.409504	24.9142	0.628725	0.5184964971590060	0.447371
tripeptide	camb3lyp	pi2 to pi3*	CT	7.39	7.69	7.68	0.463652	19.7919	0.370947	0.6029028743405690	0.126537
tripeptide	camb3lyp	pi1 to pi3*	CT	8.74	8.51	8.51	0.393517	28.7794	0.68288	0.20081238010814200	5.12251
tripeptide	camb3lyp	n1 to pi3*	CT	9.3	8.67	8.68	0.20949	42.6535	0.960757	0.30417564795807300	2.53765
tripeptide	camb3lyp	n2 to pi3*	CT	8.33	8.25	8.25	0.296738	31.4021	0.726776	0.22630673144307000	2.4643
tripeptide	camb3lyp	n1 to pi2*	CT	8.12	7.78	7.78	0.216137	39.3815	0.884326	0.1597346692437760	2.99299
tripeptide	camb3lyp	n1 to pi1*	L	5.74	5.72	5.72	0.411851	6.31804	0.130136	0.4809681029001590	0.228201
tripeptide	camb3lyp	n2 to pi2*	L	5.61	5.93	5.93	0.388187	10.982	0.353519	0.4980268554234240	0.191731
tripeptide	camb3lyp	n3 to pi3*	L	5.91	6	6	0.443075	3.78521	0.129218	0.5155520749844380	0.176937
acene1	pbe	1B2u	L	4.88	4.11	4.11	0.864212	0.221923	0.010443	0.8973058634424980	0.012237
acene1	pbe	1B3u	L	4.46	4.27	4.27	0.693706	1.06034	0.049933	0.9788735035216670	0.003679
acene1	b3lyp	1B2u	L	4.88	4.38	4.38	0.870785	0.239831	0.011185	0.8935835900115530	0.014696
acene1	b3lyp	1B3u	L	4.46	4.47	4.47	0.693156	1.04347	0.048945	0.9769538817589140	0.004137
acene1	camb3lyp	1B2u	L	4.88	4.67	4.67	0.859332	0.249975	0.011619	0.891031	0.014981
acene1	camb3lyp	1B3u	L	4.46	4.62	4.62	0.682824	1.02288	0.048127	0.974555	0.004517
acene2	pbe	1B2u	L	3.69	2.94	2.94	0.885126	0.237817	0.007517	0.8885075234999130	0.00823
acene2	pbe	1B3u	L	3.89	3.64	3.64	0.684454	1.07479	0.033103	0.977517	0.002305
acene2	b3lyp	1B2u	L	3.69	3.21	3.21	0.89645	0.257706	0.008123	0.8842542745272290	0.010189
acene2	b3lyp	1B3u	L	3.89	3.86	3.86	0.681612	1.04308	0.032342	0.9757354396829140	0.00259
acene2	camb3lyp	1B2u	L	3.69	3.53	3.53	0.892742	0.269717	0.008539	0.8812784328386460	0.010244
acene2	camb3lyp	1B3u	L	3.89	4.04	4.04	0.663906	1.00147	0.03154	0.9732501765189590	0.002881
acene3	pbe	1B3u	L	2.9	3.24	3.24	0.649415	1.22414	0.02697	0.976549	0.001532
acene3	pbe	1B2u	L	3.52	2.17	2.17	0.903919	0.217759	0.005067	0.8948363055548770	0.005407
acene3	b3lyp	1B2u	L	2.9	2.43	2.43	0.916702	0.235985	0.005502	0.8910074384606970	0.006975
acene3	b3lyp	1B3u	L	3.52	3.47	3.47	0.644978	1.16096	0.025958	0.9750194821718920	0.0017
acene3	camb3lyp	1B2u	L	2.9	2.76	2.76	0.911609	0.245053	0.005775	0.8884643007346300	0.006944
acene3	camb3lyp	1B3u	L	3.52	3.65	3.65	0.620236	1.07966	0.024775	0.972476	0.001937
acene4	pbe	1B2u	L	2.35	1.63	1.63	0.915291	0.202971	0.003639	0.9004921362715500	0.00384
acene4	pbe	1B3u	L	3.27	2.96	2.96	0.641826	1.45613	0.024015	0.9753388662146930	0.001132
acene4	b3lyp	1B2u	L	2.35	1.89	1.89	0.928261	0.22137	0.003994	0.8967760131040380	0.005221
acene4	b3lyp	1B3u	L	3.27	3.21	3.2	0.636645	1.31769	0.022208	0.9741651181362810	0.001186
acene4	camb3lyp	1B2u	L	2.35	2.22	2.22	0.92027	0.2293	0.004205	0.8942058712477270	0.00517
acene4	camb3lyp	1B3u	L	3.27	3.39	3.39	0.605271	1.15136	0.020099	0.9716284284890620	0.001369
acene5	pbe	1B2u	L	1.95	1.23	1.23	0.921553	0.181134	0.002602	0.904166	0.002735
acene5	pbe	1B3u	L	3.09	2.76	2.76	0.620456	1.76025	0.022656	0.9739107636590140	0.000965
acene5	b3lyp	1B2u	L	1.95	1.48	1.48	0.936788	0.199727	0.002898	0.9007562422161060	0.003952
acene5	b3lyp	1B3u	L	3.09	3.01	3.01	0.613029	1.53795	0.020342	0.9732862159662020	0.000879
acene5	camb3lyp	1B2u	L	1.95	1.82	1.82	0.924393	0.205848	0.003051	0.8984890375066380	0.003877
acene5	camb3lyp	1B3u	L	3.09	3.21	3.21	0.574432	1.27519	0.017602	0.9709386504334280	0.000999
PP	pbe	1 1B2	L	4.85	4.33	4.33	0.591687	12.0204	0.502016	0.7166921461174260	0.487057
PP	pbe	2 1A1	L	5.13	4.61	4.61	0.700987	2.12363	0.087675	0.7423322768534420	0.102628
PP	pbe	2 1B2	CT	5.47	3.98	3.98	0.553949	15.5645	0.632441	0.5559946334093440	1.09223
PP	pbe	3 1A1	CT	5.94	3.9	3.9	0.206317	25.9886	1.06329	0.20295817347215800	2.30384
PP	b3lyp	1 1B2	L	4.85	4.76	4.76	0.595318	10.6159	0.444356	0.7965969195262700	0.317908
PP	b3lyp	2 1A1	L	5.13	4.96	4.96	0.596433	8.55959	0.347636	0.8113667611937130	0.325903
PP	b3lyp	2 1B2	CT	5.47	4.58	4.58	0.56535	15.534	0.626435	0.561486	1.12904
PP	b3lyp	3 1A1	CT	5.94	4.64	4.64	0.367973	20.2671	0.820854	0.5703479646839650	1.12795
PP	camb3lyp	1 1B2	L	4.85	5.06	5.06	0.585542	9.74616	0.410137	0.8607007487936070	0.171693
PP	camb3lyp	2 1A1	L	5.13	5.12	5.12	0.698282	2.76044	0.113387	0.7972820571418780	0.106633
PP	camb3lyp	2 1B2	CT	5.47	5.27	5.27	0.542339	15.1664	0.610334	0.557837	1.19521
PP	camb3lyp	3 1A1	CT	5.94	5.92	5.92	0.212809	25.6584	1.03219	0.2130059528550140	2.30343
DMABN	pbe	1B	L	4.25	4.02	4.02	0.489009	5.47642	0.607612	0.5355420020907590	0.35507
DMABN	pbe	1A	CT	4.56	4.3	4.3	0.655936	5.47544	0.365831	0.7196161767568640	0.273082
DMABN	b3lyp	1B	L	4.25	4.44	4.44	0.550328	5.18544	0.558822	0.7589308220031260	0.203027
DMABN	b3lyp	1A	CT	4.56	4.64	4.64	0.680525	4.46267	0.302159	0.7294787290843910	0.253354
DMABN	camb3lyp	1B	L	4.25	4.72	4.72	0.558939	4.78961	0.559485	0.805596	0.14739
DMABN	camb3lyp	1A	CT	4.56	4.91	4.91	0.672503	3.88101	0.286644	0.7294427977936170	0.21751
polyacetylene2	pbe	1 1Bu	L	5.92	5.74	5.74	0.881357	0.213177	0.015056	0.8897799228708300	0.01648
polyacetylene2	b3lyp	1 1Bu	L	5.92	5.88	5.88	0.890293	0.236809	0.016615	0.8831901089043520	0.023477
polyacetylene2	camb3lyp	1 1Bu	L	5.92	6.04	6.04	0.889798	0.258924	0.018229	0.8769015866606430	0.024198
polyacetylene3	pbe	1 1Bu	L	4.95	4.63	4.63	0.919453	0.19264	0.007543	0.8885424765915970	0.008117
polyacetylene3	b3lyp	1 1Bu	L	4.95	4.81	4.81	0.927412	0.214086	0.008501	0.880717	0.012042
polyacetylene3	camb3lyp	1 1Bu	L	4.95	5.03	5.03	0.918468	0.231942	0.009439	0.8732073982077570	0.012451
polyacetylene4	pbe	1 1Bu	L	4.41	3.93	3.93	0.921627	0.181686	0.004622	0.8879458433238860	0.004932
polyacetylene4	b3lyp	1 1Bu	L	4.41	4.13	4.13	0.929256	0.202746	0.005313	0.8787875679839180	0.007534
polyacetylene4	camb3lyp	1 1Bu	L	4.41	4.39	4.39	0.911836	0.219525	0.006001	0.8693365906204280	0.007908
polyacetylene5	pbe	1 1Bu	L	4.27	3.44	3.44	0.918919	0.169665	0.003046	0.8862436244345000	0.003247
polyacetylene5	b3lyp	1 1Bu	L	4.27	3.66	3.66	0.928976	0.190961	0.003577	0.8766181654476240	0.005057
polyacetylene5	camb3lyp	1 1Bu	L	4.27	3.94	3.94	0.902707	0.207112	0.00411	0.865693	0.005421
n2	pbe	1 1Piu	R	13.24	11.67	11.67	0.20273	17.6148	1.30244	0.19947834133826300	1.30761
n2	pbe	1Sigmau+	R	12.98	10.66	10.68	0.127269	41.7235	1.67596	0.1307852038035770	1.68018
n2	pbe	2 1Piu	R	12.9	10.76	10.77	0.126483	28.9454	1.41535	0.12957108568381800	1.41845
n2	pbe	1Sigmag+	R	12.2	10.41	10.41	0.26519	15.971	0.953072	0.27467467775219700	0.97681
n2	pbe	1Deltau	L	10.27	10.08	10.08	0.890839	0.263611	0.063231	0.8623202635204100	0.063303
n2	pbe	1Deltau	L	10.27	10.08	10.08	0.717787	0.565299	0.135596	0.6948082399016900	0.135814
n2	pbe	1Sigmau-	L	9.92	9.68	9.68	0.89173	0.263875	0.063295	0.8623202635204090	0.063239
n2	pbe	1Sigmau-	L	9.92	9.68	9.68	0.718505	0.565865	0.135732	0.6948082399016900	0.135678
n2	pbe	1Pig-	L	9.31	9.1	9.1	0.701134	0.316095	0.061193	0.7101860273077820	0.061952
n2	b3lyp	1 1Piu	R	13.24	12.01	12.03	0.15126	18.2861	1.31387	0.1616458742018630	1.40367
n2	b3lyp	1Sigmau+	R	12.98	11.62	11.69	0.115743	42.8116	1.66245	0.11231867788695900	1.88314
n2	b3lyp	2 1Piu	R	12.9	11.65	11.71	0.0860358	31.3858	1.48067	0.080221	1.55671
n2	b3lyp	1Sigmag+	R	12.2	11.24	11.27	0.278301	18.6786	1.05451	0.255594	1.09119
n2	b3lyp	1Deltau	L	10.27	9.72	9.72	0.761144	0.485756	0.10737	0.8301182980184190	0.10692
n2	b3lyp	1Deltau	L	10.27	9.72	9.72	0.324483	1.00959	0.223155	0.35388770618194800	0.222167
n2	b3lyp	1Sigmau-	L	9.92	9.33	9.33	0.758081	0.483802	0.106937	0.8301182980184180	0.116061
n2	b3lyp	1Sigmau-	L	9.92	9.33	9.33	0.323177	1.00553	0.222257	0.3538877061819480	0.241161
n2	b3lyp	1Pig-	L	9.31	9.26	9.26	0.491485	0.616064	0.106996	0.4669901447541360	0.118415
n2	camb3lyp	1 1Piu	R	13.24	12.44	12.45	0.106936	24.6245	1.46437	0.21385261033091500	1.42526
n2	camb3lyp	1Sigmau+	R	12.98	12.32	12.34	0.120634	62.449	2.37778	0.15902349189314100	1.29759
n2	camb3lyp	2 1Piu	R	12.9	12.27	12.29	0.092121	28.9985	1.48001	0.17090444662637300	1.31012
n2	camb3lyp	1Sigmag+	R	12.2	11.8	11.81	0.174084	21.5406	1.15511	0.24104572783168700	1.06106
n2	camb3lyp	1Deltau	L	10.27	9.68	9.68	0.70385	2.45568	0.362275	0.8261738359062660	0.414225
n2	camb3lyp	1Deltau	L	10.27	9.68	9.68	0.30175	3.10101	0.457479	0.35419121909811600	0.523398
n2	camb3lyp	1Sigmau-	L	9.92	9.21	9.21	0.697723	2.4343	0.359121	0.8261738359062660	0.467801
n2	camb3lyp	1Sigmau-	L	9.92	9.21	9.21	0.299123	3.07402	0.453496	0.35419121909811600	0.591095
n2	camb3lyp	1Pig-	L	9.31	9.38	9.38	0.512733	2.3094	0.278958	0.5791416978003640	0.356712
co	pbe	F 1Sigma+	R	12.4	10.16	10.17	0.186562	49.6638	1.74786	0.14850824261606100	2.1495
co	pbe	E 1Pi	R	11.53	9.45	9.46	0.111095	48.2928	1.69215	0.11154083466288800	2.1429
co	pbe	C 1Sigma+	R	11.4	9.4	9.41	0.151222	41.9142	1.49536	0.15041172935437700	1.98102
co	pbe	B 1Sigma+	R	10.78	9.09	9.1	0.244731	23.3571	1.13573	0.24723980107946800	1.45325
co	pbe	D 1Delta	L	10.23	10.18	10.18	0.716248	1.28113	0.286333	0.7871241107677870	0.31082
co	pbe	D 1Delta	L	10.23	10.18	10.18	0.298927	1.81535	0.405731	0.3285065420882840	0.44045
co	pbe	I 1Sigma-	L	9.88	9.86	9.86	0.716965	1.28241	0.286619	0.7871241107677870	0.31082
co	pbe	I 1Sigma-	L	9.88	9.86	9.86	0.299226	1.81717	0.406137	0.3285065420882840	0.44045
co	pbe	A 1Pi	L	8.51	8.24	8.24	0.582488	0.562992	0.088755	0.6219874203444540	0.123362
co	b3lyp	F 1Sigma+	R	12.4	10.97	11.04	0.13089	49.1673	1.69973	0.14069997526419700	2.38543
co	b3lyp	E 1Pi	R	11.53	10.19	10.21	0.149086	49.2569	1.69894	0.15803651312141600	2.44012
co	b3lyp	C 1Sigma+	R	11.4	10.13	10.16	0.114881	42.2529	1.49611	0.12450013377781900	2.24866
co	b3lyp	B 1Sigma+	R	10.78	9.8	9.8	0.209686	26.1254	1.21319	0.21839031288389800	1.63259
co	b3lyp	D 1Delta	L	10.23	10.03	10.03	0.796804	1.82234	0.337178	0.7747821364113000	0.375265
co	b3lyp	D 1Delta	L	10.23	10.03	10.03	0.639646	2.20847	0.408621	0.6219684807996660	0.454814
co	b3lyp	I 1Sigma-	L	9.88	9.72	9.72	0.793571	1.81494	0.33581	0.7747821364113000	0.4012
co	b3lyp	I 1Sigma-	L	9.88	9.72	9.72	0.637052	2.19951	0.406964	0.6219684807996670	0.486247
co	b3lyp	A 1Pi	L	8.51	8.39	8.39	0.736471	0.957209	0.130271	0.7568302854453540	0.209719
co	camb3lyp	F 1Sigma+	R	12.4	11.79	11.82	0.129423	43.3174	1.58344	0.0648094	3.18232
co	camb3lyp	E 1Pi	R	11.53	10.9	10.91	0.388134	33.9261	1.32562	0.19903104462266900	1.65351
co	camb3lyp	C 1Sigma+	R	11.4	10.8	10.81	0.105563	44.438	1.51725	0.16818191918374100	1.88637
co	camb3lyp	B 1Sigma+	R	10.78	10.37	10.37	0.148188	33.7715	1.37464	0.21552494145769200	1.60788
co	camb3lyp	D 1Delta	L	10.23	10.08	10.08	0.552296	23.6993	1.49419	0.7444333612338940	0.505012
co	camb3lyp	D 1Delta	L	10.23	10.08	10.08	0.441806	24.9327	1.5778	0.5960229617275290	0.589823
co	camb3lyp	I 1Sigma-	L	9.88	9.71	9.71	0.547459	23.6579	1.48779	0.7445355589126820	0.555589
co	camb3lyp	I 1Sigma-	L	9.88	9.71	9.71	0.437934	24.8852	1.5708	0.5961051631458130	0.648667
co	camb3lyp	A 1Pi	L	8.51	8.47	8.47	0.533767	19.7677	0.923527	0.7350430560778760	0.264051
formaldehyde	pbe	1A2	L	3.94	3.73	3.73	0.658621	1.21735	0.269484	0.6512004854609280	0.204022
formaldehyde	pbe	2A2	R	8.38	6.61	6.63	0.0852733	54.9627	2.21719	0.0850676	1.96907
formaldehyde	pbe	3A2	R	9.22	7.43	7.44	0.102807	49.6035	2.00244	0.10256836476333500	1.77729
formaldehyde	pbe	1A1	R	7.97	6.39	6.42	0.14236	75.0631	2.56886	0.1422954653577640	2.31656
formaldehyde	pbe	1B1	L	8.68	8.68	8.68	0.680506	1.82934	0.386948	0.6857560149400080	0.374851
formaldehyde	pbe	1B2	R	7.09	5.78	5.78	0.285777	20.7471	1.37169	0.2853693403942400	1.27208
formaldehyde	pbe	2B2	R	8.12	6.5	6.51	0.212657	39.5883	1.69364	0.2134606700096780	1.58238
formaldehyde	b3lyp	1A2	L	3.94	3.85	3.85	0.64933	1.48296	0.298103	0.6471821015227720	0.245868
formaldehyde	b3lyp	2A2	R	8.38	7.34	7.41	0.0863147	54.9355	2.15312	0.0930038	2.2132
formaldehyde	b3lyp	3A2	R	9.22	8.16	8.23	0.0796331	44.0175	1.81031	0.0849934	1.86778
formaldehyde	b3lyp	1A1	R	7.97	7.14	7.21	0.112779	92.9263	2.88109	0.16689076806734000	1.59953
formaldehyde	b3lyp	1B1	L	8.68	8.83	8.83	0.662822	2.23117	0.428605	0.6701682600199630	0.439588
formaldehyde	b3lyp	1B2	R	7.09	6.43	6.45	0.230198	25.8733	1.5073	0.24144338416207000	1.55177
formaldehyde	b3lyp	2B2	R	8.12	7.16	7.2	0.156261	60.6557	2.17113	0.21397325661486000	1.26554
formaldehyde	camb3lyp	1A2	L	3.94	3.85	3.85	0.594145	2.54919	0.391174	0.6269885484646310	0.376714
formaldehyde	camb3lyp	2A2	R	8.38	7.94	7.96	0.1269	54.0484	2.09931	0.19951073510104600	1.401
formaldehyde	camb3lyp	3A2	R	9.22	8.87	8.91	0.0730938	44.925	1.84539	0.11165751038544900	1.88165
formaldehyde	camb3lyp	1A1	R	7.97	7.74	7.75	0.0995626	93.09	2.8494	0.18260535873076600	1.26906
formaldehyde	camb3lyp	1B1	L	8.68	8.95	8.97	0.265705	21.9542	1.23809	0.3403261141963780	1.63509
formaldehyde	camb3lyp	1B2	R	7.09	6.89	6.9	0.149483	61.8336	2.34958	0.2584697916980170	0.96052
formaldehyde	camb3lyp	2B2	R	8.12	7.62	7.63	0.135698	54.0332	2.01818	0.0262797	2.53929
hcl	pbe	1Pi	CT	8.23	7.55	7.55	0.472029	3.41	0.456556	0.4944130293407180	0.535512
hcl	b3lyp	1Pi	CT	8.23	7.65	7.65	0.457882	3.74157	0.481302	0.4782270058799290	0.588729
hcl	camb3lyp	1Pi	CT	8.23	7.79	7.79	0.440026	4.02785	0.502034	0.4636500497858660	0.633576
